# Supplementary material for: Galanin(1-15) Potentiates the Antidepressant-like Effects Induced by Escitalopram in a Rat Model of Depression
Source: Int J Mol Sci. 2021 Oct 7;22(19):10848. doi: 10.3390/ijms221910848 (PMC8509384; doi:10.3390/ijms221910848)
Supplement: Supplementary file 1 [file ijms-22-10848-s001.zip]

Archive with 1 entries (1 files):
- ijms-1377764-supplementary.pdf
